# Supplementary material for: Comprehensive Transcriptome Analysis Reveals the Distinct Gene Expression Patterns of Tumor Microenvironment in HPV-Associated and HPV-Non Associated Tonsillar Squamous Cell Carcinoma
Source: Cancers (Basel). 2023 Nov 23;15(23):5548. doi: 10.3390/cancers15235548 (PMC10705173; doi:10.3390/cancers15235548)
Supplement: Supplementary file 1 [file cancers-15-05548-s001.zip]

Archive with 1 entries (1 files):
- cancers-2641174-supplementary.pdf
